# Supplementary material for: Barriers and facilitators to community acceptability of integrating point-of-care testing to screen for sickle cell disease in children in primary healthcare settings in rural Upper East Region of Northern Ghana
Source: PLoS One. 2024 May 20;19(5):e0303520. doi: 10.1371/journal.pone.0303520 (PMC11104616; doi:10.1371/journal.pone.0303520)
Supplement: S1 Data — (ZIP) [file pone.0303520.s001.zip]

Archive with 6 entries (6 files):
- S1_Data for community members/A Awareness of SCD.docx
- S1_Data for community members/B Perception of SCD.docx
- S1_Data for community members/C Views on screening exercise at CHPS and clinics.docx
- S1_Data for community members/D Views on CHOs doing the screening.docx
- S1_Data for community members/E Factors that could affect acceptability of the screening.docx
- S1_Data for community members/F Suggestions to improve acceptability.docx
