# Supplementary material for: Barriers and facilitators to community acceptability of integrating point-of-care testing to screen for sickle cell disease in children in primary healthcare settings in rural Upper East Region of Northern Ghana
Source: PLoS One. 2024 May 20;19(5):e0303520. doi: 10.1371/journal.pone.0303520 (PMC11104616; doi:10.1371/journal.pone.0303520)
Supplement: S2 Data — (ZIP) [file pone.0303520.s002.zip]

Archive with 4 entries (4 files):
- S2_Data for health workers/A Views on SCD screening exercise.docx
- S2_Data for health workers/B Using CHOs to screen children.docx
- S2_Data for health workers/C Factors affecting acceptability.docx
- S2_Data for health workers/D Suggestions to improve acceptability.docx
